# Supplementary material for: The presynaptic glycine transporter GlyT2 is regulated by the Hedgehog pathway in vitro and in vivo
Source: Commun Biol. 2021 Oct 18;4:1197. doi: 10.1038/s42003-021-02718-6 (PMC8523746; doi:10.1038/s42003-021-02718-6)
Supplement: Supplementary file 4 — Supplementary Data 1 [file 42003_2021_2718_MOESM4_ESM.xlsx]

## Sheet: Fig 1
Figure 1A
Veh	94.6734	97.3869	107.94	85.5037	102.826	111.671	80.798	103.616	115.586	111.236	109.27	79.4944	107.588	97.6288	94.7833	92.3827	107.292	100.325	99.4186	114.323	86.2579	91.0506	98.93	110.019	98.3553	96.3816	105.263	75.6757	110.153	103.141	111.03	108.799	91.2015
PMM 2h	99.196	97.0854	89.2462	107.863	117.822
PMM 8h	99.1272	78.1796	75.6342	67.5476	67.389
PMM 16h	44.9416	43.1907	43.4825	59.8003	68.8581	71.1955	65.3518	46.948	47.4979	42.2739	25.2268
PMM 24h	61.7978	63.764	42.0787	42.4342	40.1316	44.7368
Figure 1C
Veh	100	100	100	100	100	100	100	100	100	100
PMM 2h	101.236	113.401	66.9738	25.906
PMM 8h	97.9837	44.766	53.0962	93.1089	105.532	66.5268	59.913	79.4446
PMM 16h	74.5788	39.9948	39.428	66.6094	58.8122	25.8723	29.4973	13.153	20.8694	55.1461
PMM 24h	19.0196	39.6915	18.9966	16.1979	71.188
Figure 1E
α3NKA	Veh	100	100	100
	PMM 16h	95.5097	76.8798	101.818
	PMM 24h	78.8027	99.8097	114.144
CRMP5	Veh	100	100	100
	PMM 16h	133.579	95.6806	82.3653
	PMM 24h	62.3032	63.0785	185.44
STX1A	Veh	100	100	100
	PMM 16h	133.84	115.037	86.6494
	PMM 24h	101.036	82.7037	132.627

## Sheet: Fig 2
Figure 2A
PMM 0 μM	94.6734	97.3869	107.94	85.5037	102.826	111.671	80.798	103.616	115.586	111.236	109.27	79.4944	107.588	97.6288	94.7833	92.3827	107.292	100.325	99.4186	114.323	86.2579	91.0506	98.93	110.019	98.3553	96.3816	105.263	75.6757	110.153	103.141	111.03	108.799	91.2015
PMM 1 μM	99.196	97.0854	89.2462	107.863	117.822
PMM 2,5 μM	99.1272	78.1796	75.6342	67.5476	67.389
PMM 5 μM	44.9416	43.1907	43.4825	59.8003	68.8581	71.1955	65.3518	46.948	47.4979	42.2739	25.2268
PMM 10 μM	61.7978	63.764	42.0787	42.4342	40.1316	44.7368
Figure 2C
Veh	100	100	100	100
PMM 1	58.8122	68.6002	95.0693	77.6962
PMM 5 μM	48.4554	54.2097	33.3179	55.2902
PMM 10 μM	38.6906	25.8723	55.9534	38.7227
CYC 0.2 μM	70.1754	158.667	87.7525	74.9087
CYC 1 μM	45.0759	190.449	75.4127	78.8071
CYC 2 μM	52.8603	167.518	74.4655	65.4786
PMM 1 μM + CYC 0.2	87.9178	65.4669	94.7702	92.7819
PMM 5 μM + CYC 1 μM	116.288	62.9893	139.272	37.4839
PMM 10 μM + CYC 2 μM	102.65	57.9683	85.1425	39.7248

## Sheet: Fig 3
Figure 3A
Veh	101.026	100.615	98.3593	99.4855	98.3393	102.175	97.9233	102.077
PMM	59.1802	76.0015	79.1486	60.3084	33.9726	187.75	174.814
Figure 3C
Veh	100	100	100
PMM	262.186	189.949	287.704
Figure 3E
Veh	100	100	100	100
PMM	22.9827	18.9492	9.75568	44.6411
PMM + PYR41	94.6033	121.468	73.5284	156.284

## Sheet: Fig 4
Figure 4B
Veh	100	100	100	100	100	100	100	100
CYC	284.412	191.002	107.178	509.647	779.502	119.687	100.93	79.9853
Figure 4C
Veh	100	88.1452	61.9477	132.241
CYC	96.2178	95.0523	136.74	137.459
Figure 4E
Veh	82.7734	68.2111	135.816	162.242	149.133	73.2336	61.6877	66.9034	88.9294	94.4441	104.472	123.161	112.515	84.3716	97.1865	117.593	77.3283	90.6012	112.585	101.575	92.3758	75.0014	116.663	121.043	92.7302	100.291	97.9942	119.134	80.0065
CYC	176.834	212.384	154.83	179.292	201.031	103.06	300.715	97.9615	164.081	111.309	115.882	186.938	177.799	123.966	172.944	123.853	117.475	132.669	109.039	133.643	120.785	112.736	132.655	104.074	103.891	115.658	101.859	93.443	90.1863	118.068

## Sheet: S1
Figure S1A
Veh	100	100	100	100	100	100
PMM 2h	68.8435	144.11	132.079
PMM 5h	144.312	86.2997	100.469
PMM 8h	164.479	143.348	102.117	116.778	93.2907	100.951
PMM 16h	61.8511	63.4895	105.252	96.5926	114.242	107.103
Figure S1B
Veh	100	100	100	100
Control shRNA + PMM	59.8	68.858	71.196	65.352
LNX2 shRNA + PMM	54.711	63.465	69.301	63.465
Figure S1D
Veh	100	100	100	100	100	100	100
Control shRNA + PMM	23.2728	60.3028	73.6558
LNX2 shRNA + PMM	69.5613	55.256	50.7468	36.6804	52.7547	55.6266	60.8421

## Sheet: S2
Figure S2B
Bis 0 μM	Veh	100	100	100
	PMM	68.3247	56.7694	46.9904
Bis 20 μM	Veh	100	100	100
	PMM	66.3311	81.9748	86.4803
Bis 100 μM	Veh	100	100	100	100
	PMM	78.2134	87.2576	31.3435	49.3552
Bis 500 μM	Veh	100	100
	PMM	70.2197	68.479

## Sheet: S3
Figure S3B
PMM 0 μM	100	100	100
PMM 10 μM	233.458	300.116	476.883
PMM 25 μM	257.493	574.016	195.267
PMM 50 μM	99.4138	87.3716	85.3992
